# Supplementary material for: Real-time monitoring of peptidoglycan synthesis by membrane-reconstituted penicillin-binding proteins
Source: eLife. 2021 Feb 24;10:e61525. doi: 10.7554/eLife.61525 (PMC7943195; doi:10.7554/eLife.61525)
Supplement: Figure 2—figure supplement 1—source data 1. [file elife-61525-fig2-figsupp1-data1.zip]

Archive with 9 entries (9 files):
- Figure 2 - figure supplement 1 - 20pc - Atto550 fluorescence.tif
- Figure 2 - figure supplement 1 - 20pc - Atto647 fluorescence.tif
- Figure 2 - figure supplement 1 - 50pc - Atto550 fluorescence.tif
- Figure 2 - figure supplement 1 - 50pc - Atto647 fluorescence.tif
- Figure 2 - figure supplement 1 - 67pc - Atto550 fluorescence.tif
- Figure 2 - figure supplement 1 - 67pc - Atto647 fluorescence.tif
- Figure 2 - figure supplement 1 - 80pc - Atto550 fluorescence.tif
- Figure 2 - figure supplement 1 - 80pc - Atto647 fluorescence.tif
- Figure 2 - figure supplement 1-source file.xlsx
