# Supplementary material for: Real-time monitoring of peptidoglycan synthesis by membrane-reconstituted penicillin-binding proteins
Source: eLife. 2021 Feb 24;10:e61525. doi: 10.7554/eLife.61525 (PMC7943195; doi:10.7554/eLife.61525)
Supplement: Figure 3—figure supplement 2—source data 1. [file elife-61525-fig3-figsupp2-data1.zip]

Archive with 4 entries (4 files):
- Figure 3 - figure supplement 2A - Atto550 fluorescence.tif
- Figure 3 - figure supplement 2A - Atto647 fluorescence.tif
- Figure 3 - figure supplement 2B - Atto550 fluorescence.tif
- Figure 3-figure supplement 2-source file.xlsx
